# Supplementary material for: Gender-Specific Associations Between Sex Hormones and Cardiovascular Disease: A Systematic Review and Meta-Analysis
Source: Rev Cardiovasc Med. 2026 May 13;27(5):47678. doi: 10.31083/RCM47678 (PMC13227368; doi:10.31083/RCM47678)
Supplement: Supplementary file 1 [file 2153-8174-27-5-47678-s1.zip]

Archive with 3 entries (3 files):
- PRISMA_2020_checklist.docx
- Supplementary Figures.docx
- Supplementary Tables.docx
